# Supplementary material for: Comprehensive study of liposome-assisted synthesis of membrane proteins using a reconstituted cell-free translation system
Source: Sci Rep. 2015 Dec 15;5:18025. doi: 10.1038/srep18025 (PMC4678891; doi:10.1038/srep18025)
Supplement: Supplementary Table S2 [file srep18025-s2.xls]

## Sheet: Table_S2
JW ID	Gene name	ECK number	b number	Swiss Prot ID	Gene product description	minus Solubility / %	minus yield /nM	minus yield / ug/ml	plus Solubility / %	plus yield /nM	plus yield / ug/ml	MW / kDa	pI	Number of TM helix	Total length of TM helix	aa length	Asp	Glu	Arg	Lys	His	Asn	Gln	Ser	Thr	Tyr	Ala	Gly	Val	Leu	Ile	Pro	Phe	Met	Trp	Cys
JW0066	thiP	ECK0068	b0067	P31549	fused subunits of thiamin transporter -!- membrane components of ABC superfamily	3.4	40.1	2.4	70.7	54.1	3.2	59.5	9.6	12	260	536	17	12	34	7	4	10	28	27	22	12	60	33	41	103	29	28	26	16	17	10
JW0087	ftsW	ECK0090	b0089	P0ABG4	integral membrane protein involved in stabilising FstZ ring during cell division	1.9	248.7	11.4	86.9	375.8	17.3	45.9	10.4	10	215	414	12	14	25	13	2	7	11	26	19	11	35	37	29	67	34	15	26	19	10	2
JW0108	aroP	ECK0111	b0112	P15993	aromatic amino acid transporter	1.1	111.5	5.5	73.1	180.8	9	49.6	9	12	270	457	5	16	10	15	7	18	15	24	18	15	52	42	46	54	38	17	29	20	12	4
JW0306	betT	ECK0312	b0314	P0ABC9	choline transporter of high affinity	1.6	35.1	2.7	77	59.6	4.5	75.8	7.1	12	267	677	24	28	32	17	11	21	22	49	41	30	56	54	47	86	41	27	46	25	17	3
JW0359	tauC	ECK0364	b0367	Q47539	taurine transporter subunit -!- membrane component of ABC superfamily	3	135.5	4	5.2	162.4	4.8	29.8	11.3	6	135	275	3	9	15	5	3	1	13	14	15	3	32	22	24	49	24	17	10	7	9	0
JW0418	cyoE	ECK0422	b0428	P0AEA5	protoheme IX farnesyltransferase	2.7	118.3	3.8	112.3	178.5	5.8	32.2	10	9	199	296	10	2	9	13	4	7	4	21	10	17	32	27	33	34	25	10	16	12	7	3
JW0423	ampG	ECK0427	b0433	P0AE16	muropeptide transporter	1.3	76.9	4.1	86.2	131.6	7	53.2	8.5	14	316	491	15	11	19	10	4	9	14	27	30	15	60	45	37	89	24	17	30	15	15	5
JW0473	copA	ECK0478	b0484	Q59385	copper transporter	99	44.9	3.9	81.3	56	4.9	87.8	5.7	8	171	834	42	43	39	28	14	19	42	53	51	10	120	68	78	90	45	35	15	26	10	6
JW0581	fepG	ECK0582	b0589	P23877	iron-enterobactin transporter subunit -!- membrane component of ABC superfamily	1.7	292.3	10.2	80.9	377.4	13.2	34.9	10.8	8	181	330	7	6	19	4	1	6	8	21	20	3	45	29	31	59	23	10	8	16	9	5
JW0582	fepD	ECK0583	b0590	P23876	iron-enterobactin transporter subunit -!- membrane component of ABC superfamily	2.8	135.6	4.6	72.3	157.7	5.3	33.8	10.9	9	197	334	9	4	17	3	3	5	9	24	20	2	53	36	29	63	21	14	10	6	3	3
JW0604	citT	ECK0605	b0612	P0AE74	citrate:succinate antiporter	2.2	123.7	6.6	76.5	139.4	7.4	53	9	13	278	487	10	12	11	16	6	14	6	30	29	15	45	42	46	67	41	27	28	20	17	5
JW0611	citA	ECK0612	b0619	P77510	sensory histidine kinase in two-component regulatory system with citB	2.8	210.8	13	57.7	197.5	12.2	61.6	6.3	2	46	552	35	31	34	25	8	20	30	37	19	15	43	40	40	59	44	20	28	17	4	3
JW0685	kdpB	ECK0685	b0697	P03960	potassium translocating ATPase, subunit B	78.2	258.1	18.6	64.4	213.7	15.4	72.1	8	7	158	682	33	30	33	31	5	24	23	37	41	6	94	57	59	74	53	26	23	19	8	6
JW0712	sdhD	ECK0711	b0722	P0AC44	succinate dehydrogenase, membrane subunit, binds cytochrome b556	16.9	232.3	3	67	223.1	2.9	12.9	9.7	3	69	115	2	2	3	2	2	2	2	5	7	6	11	8	19	16	10	1	9	4	4	0
JW0720	mngA	ECK0719	b0731	P54745	fused 2-O-a-mannosyl-D-glycerate specific PTS enzyme IIABC components	35.5	58.7	4.1	79	54.1	3.8	69.6	6.7	9	202	658	19	33	25	22	11	23	17	37	42	16	90	66	48	85	34	27	27	20	10	6
JW0747	modB	ECK0753	b0764	P0AF01	molybdate transporter subunit -!- membrane component of ABC superfamily	4	352.8	8.8	83.5	360.7	9	24.9	11	5	115	229	4	9	17	3	1	1	3	16	14	3	24	20	19	36	18	12	15	6	6	2
JW0795	glnP	ECK0799	b0810	P0AEQ6	glutamine transporter subunit -!- membrane component of ABC superfamily	3.1	318.9	7.8	65.6	383.8	9.3	24.3	10.9	3	69	219	4	9	15	4	2	5	5	9	10	4	23	18	17	29	30	8	13	7	7	0
JW0826	cmr	ECK0832	b0842	P0AEY8	multidrug efflux system protein	2.2	110.8	4.9	73.3	149.2	6.6	44.3	9.4	12	262	410	6	14	15	10	4	13	16	23	16	10	47	42	26	67	35	13	21	18	10	4
JW0841	potI	ECK0848	b0857	P0AFL1	putrescine transporter subunit -!- membrane component of ABC superfamily	3.1	222.9	6.8	58	215.9	6.6	30.5	10.5	6	138	281	9	6	18	3	2	6	2	18	17	5	36	20	26	39	23	12	15	14	8	2
JW0845	artM	ECK0852	b0861	P0AE30	arginine transporter subunit -!- membrane component of ABC superfamily	1.5	308.1	7.7	60.3	300.3	7.5	24.9	9.6	5	112	222	2	9	8	7	2	4	7	15	18	14	18	13	14	42	16	9	10	8	4	2
JW0846	artQ	ECK0853	b0862	P0AE34	arginine transporter subunit -!-membrane component of ABC superfamily	0.7	323.2	8.5	73.9	353.3	9.3	26.2	9.8	4	87	238	6	7	11	6	1	5	11	17	12	6	27	15	20	38	16	10	14	7	7	2
JW0863	macB	ECK0870	b0879	P75831	fused macrolide transporter subunits -!- ATP-binding component and membrane component of ABC superfamily	3.1	201.6	14.2	57.7	280.3	19.8	70.6	6.5	4	92	648	32	34	41	19	9	23	36	37	37	14	61	56	66	75	38	20	21	18	8	3
JW0873	ftsK	ECK0881	b0890	P46889	DNA-binding membrane protein required for chromosome resolution and partitioning	108.7	17.7	2.6	89.4	23	3.4	146.5	4.8	5	114	1329	70	93	70	45	17	33	119	67	61	46	149	76	103	107	57	132	35	26	19	4
JW0879	dmsC	ECK0887	b0896	P18777	dimethyl sulfoxide reductase, anaerobic, subunit C	1.6	173	5.3	67.5	267	8.2	30.8	9.6	8	174	287	4	5	9	4	4	4	8	21	9	6	31	31	30	46	18	11	14	18	11	3
JW0887	focA	ECK0895	b0904	P0AC23	formate transporter	1.3	87.4	2.7	77.3	127.6	3.9	31	7.3	6	138	285	8	8	4	10	8	13	3	13	19	8	29	26	27	33	21	9	19	15	7	5
JW0954	hyaA	ECK0963	b0972	P69739	hydrogenase 1, small subunit	5.5	142.7	5.8	15.4	164.8	6.7	40.6	7.3	2	43	372	22	16	22	15	9	11	16	21	23	12	40	32	23	20	23	22	13	11	7	14
JW0960	appC	ECK0969	b0978	P26459	cytochrome bd-II oxidase, subunit I	0.4	49.6	2.9	65.7	59.9	3.5	57.9	8	9	207	514	13	21	22	11	10	13	30	25	29	18	52	40	33	67	28	23	34	26	18	1
JW1037	mdoH	ECK1035	b1049	P62517	glucan biosynthesis: glycosyl transferase	1.3	32.5	3.2	74.3	52.2	5.1	96.9	8.9	6	133	847	43	42	64	30	19	23	31	54	38	24	73	48	59	105	36	46	42	28	32	10
JW1481	ddpB	ECK1480	b1486	P77308	D-Ala-D-Ala transporter subunit -!- membrane component of ABC superfamily	0.6	234.9	8.8	72.1	224	8.4	37.3	6.3	7	161	340	16	10	19	0	7	6	10	13	15	11	30	34	31	59	27	17	17	5	10	3
JW1507	lsrC	ECK1507	b1514	P77672	AI2 transporter -!- membrane component of ABC superfamily	1.4	170.8	6.2	107.9	233.1	8.5	36.4	10.5	9	196	342	6	7	16	10	0	10	11	17	18	6	42	36	27	61	25	11	15	11	8	5
JW1592	mdtJ	ECK1595	b1600	P69212	multidrug efflux system transporter	11.3	148.3	1.9	67.9	199.8	2.6	13.1	9.9	4	85	121	1	6	2	7	1	2	0	10	7	4	11	12	9	20	14	1	6	5	3	0
JW1594	pntB	ECK1597	b1602	P0AB67	pyridine nucleotide transhydrogenase, beta subunit	2	184.2	9	40.8	252.9	12.3	48.7	6.3	9	186	462	19	18	11	17	12	20	8	28	22	8	56	46	46	49	38	16	22	20	4	2
JW1595	pntA	ECK1598	b1603	P07001	pyridine nucleotide transhydrogenase, alpha subunit	71.3	251.1	13.7	70.1	264.2	14.4	54.6	6.4	5	107	510	18	31	18	26	4	18	21	27	30	8	63	42	50	42	37	24	23	16	7	5
JW1608	uidB	ECK1611	b1616	P30868	glucuronide transporter	1.3	114.8	5.7	92.3	223.5	11.1	49.9	9.4	12	270	457	11	10	18	13	2	15	15	32	29	18	43	37	50	57	31	15	30	14	9	8
JW1701	btuC	ECK1709	b1711	P06609	vitamin B12 transporter subunit -!- membrane component of ABC superfamily	1.9	268.4	9.4	76.9	263.2	9.2	34.9	10.2	9	194	326	5	6	19	1	3	6	13	15	11	2	43	33	23	69	22	13	9	11	14	8
JW1726	chbC	ECK1735	b1737	P17334	N,N'-diacetylchitobiose-specific enzyme IIC component of PTS	0.7	79	3.8	65.9	94.8	4.6	48.3	8.2	10	224	452	9	14	9	13	4	24	8	26	22	11	56	41	34	53	49	23	31	16	9	0
JW1808	manZ	ECK1817	b1819	P69805	mannose-specific enzyme IID component of PTS	3.1	228.8	7.2	87.3	278.3	8.7	31.3	9.7	2	46	286	9	11	14	11	3	11	11	10	18	6	22	32	23	37	20	12	18	10	5	3
JW1848	znuB	ECK1860	b1859	P39832	zinc transporter subunit -!- membrane component of ABC superfamily	0.5	254.1	7	88.3	414.9	11.5	27.7	9.1	7	152	261	9	4	9	6	2	3	5	15	13	4	33	21	30	47	18	10	12	13	5	2
JW1874	tap	ECK1886	b1885	P07018	methyl-accepting protein IV	8.2	198	11.4	83.1	221.5	12.7	57.4	6	2	46	533	17	33	26	13	10	28	49	47	36	4	80	27	38	42	39	5	16	16	6	1
JW1897	pgsA	ECK1911	b1912	P0ABF8	phosphatidylglycerophosphate synthetase	1.3	228.7	4.7	63.6	287.5	5.9	20.7	9.7	4	89	182	6	5	9	4	2	3	5	9	11	4	26	5	19	24	12	7	13	6	11	1
JW1932	fliP	ECK1946	b1948	P0AC05	flagellar biosynthesis protein	1.5	244.6	6.6	64.2	283.5	7.6	26.9	9.6	5	107	245	5	8	9	5	0	3	13	15	15	4	21	15	16	42	20	21	18	12	3	0
JW2060	mdtB	ECK2071	b2075	P76398	multidrug efflux system, subunit B	5.6	124.6	14	97.2	135.4	15.2	111.9	5.7	11	248	1040	47	36	47	25	5	36	63	79	75	19	107	62	91	132	82	55	35	34	8	2
JW2061	mdtC	ECK2072	b2076	P76399	multidrug efflux system, subunit C	2.7	116.8	12.9	100.3	114.9	12.7	110.9	8.6	10	222	1025	47	36	55	31	7	38	54	75	63	21	101	72	79	131	76	53	40	36	6	4
JW2062	mdtD	ECK2073	b2077	P36554	multidrug efflux system protein	2.2	91.2	4.6	107.1	132.7	6.7	50.9	11	13	288	471	10	4	21	7	7	15	15	35	35	9	38	44	44	78	24	20	28	29	7	1
JW2135	mglC	ECK2141	b2148	P23200	methyl-galactoside transporter subunit -!- membrane component of ABC superfamily	1.1	167	5.9	61.3	336.1	11.9	35.5	9.6	9	200	336	7	5	6	11	0	17	7	21	19	16	35	38	35	39	39	7	21	8	3	2
JW2154	fruA	ECK2160	b2167	P20966	fused fructose-specific PTS enzyme IIB'BC components	6.7	142.7	8.2	77.4	170.2	9.8	57.5	9.2	9	200	563	15	23	14	31	6	9	10	22	32	13	100	64	40	62	40	32	16	24	4	6
JW2248	yfbF	ECK2247	b2254	P77757	undecaprenyl phosphate-L-Ara4FN transferase	8.2	146	5.3	50.4	201.1	7.3	36.3	7.7	2	46	322	13	21	24	9	10	11	11	21	17	11	24	21	22	32	30	12	15	12	2	4
JW2271	nuoN	ECK2270	b2276	P0AFF0	NADH:ubiquinone oxidoreductase, membrane subunit N	5.1	99.7	4.5	72.9	130.3	5.9	45.6	8.4	12	271	425	11	9	12	8	6	9	9	34	12	21	48	41	38	75	25	19	23	17	7	1
JW2274	nuoK	ECK2273	b2279	P0AFE4	NADH:ubiquinone oxidoreductase, membrane subunit K	10.8	171.9	1.9	47.5	203.3	2.2	10.8	10.4	3	66	100	2	3	6	0	2	4	5	6	2	2	12	9	6	20	11	1	3	5	1	0
JW2388	mntH	ECK2387	b2392	P0A769	manganese/divalent cation transporter	1.6	202.3	8.9	77	344.4	15.2	44.2	10.4	11	241	412	9	8	15	11	9	9	18	24	23	9	52	36	39	60	32	14	19	17	8	0
JW2552	lepB	ECK2566	b2568	P00803	leader peptidase (signal peptidase I)	47.3	226	8.1	74.9	229	8.2	35.9	8	2	46	324	17	18	16	19	3	9	15	17	19	11	25	28	24	24	22	23	17	8	6	3
JW2556	rseA	ECK2570	b2572	P0AFX7	anti-sigma factor	9.6	126.9	3.1	39.1	117	2.8	24.3	5.9	0	0	216	6	18	10	5	6	7	32	14	12	3	19	10	15	18	7	15	4	10	4	1
JW2804	aas	ECK2832	b2836	P31119	fused 2-acylglycerophospho-ethanolamine acyl transferase -!- acyl-acyl carrier protein synthetase	3.1	133	10.7	9.3	132.4	10.7	80.6	9.8	0	0	719	30	45	51	38	16	13	27	33	44	22	55	55	61	78	39	41	36	23	8	4
JW2955	pitB	ECK2981	b2987	P43676	phosphate transporter	2.8	178.2	9.6	73.7	159.7	8.6	53.8	10.3	10	220	499	14	13	21	20	11	15	14	32	32	12	55	45	38	63	39	20	21	24	8	2
JW2974	exbB	ECK2999	b3006	P0ABU7	membrane spanning protein in TonB-ExbB-ExbD complex	4.3	164.7	4.3	79.4	261.9	6.9	26.3	9.1	3	69	244	9	12	14	8	3	12	14	15	9	3	33	21	21	28	16	4	11	7	3	1
JW3008	ygiE	ECK3031	b3040	P0A8H3	zinc transporter	1.9	249.9	6.6	62	314.3	8.3	26.5	7.4	6	131	257	4	8	4	6	4	7	5	18	9	4	34	30	17	42	21	15	11	15	2	1
JW3060	sstT	ECK3080	b3089	P0AGE4	sodium:serine/threonine symporter	1	173.8	7.6	66.3	201.4	8.7	43.4	8.5	8	184	414	11	7	14	9	5	20	8	32	24	5	49	33	42	66	28	17	18	13	5	8
JW3087	tdcC	ECK3105	b3116	P0AAD8	L-threonine/L-serine transporter	2.5	201	9.8	91.7	239.3	11.7	48.8	9.4	11	241	443	11	12	12	19	5	16	6	38	29	15	35	33	33	58	39	15	36	16	9	6
JW3209	aaeB	ECK3229	b3240	P46481	p-hydroxybenzoic acid efflux system component	4.9	38.9	2.9	74.9	43.3	3.2	73.5	9.7	10	210	655	20	32	49	18	13	20	30	34	44	14	63	37	46	81	56	24	30	20	13	11
JW3313	kefB	ECK3338	b3350	P45522	potassium:proton antiporter	4.8	40.6	2.7	88.5	46.9	3.1	66.3	6.6	13	282	601	22	37	38	15	12	8	27	35	21	10	59	52	53	97	28	15	35	27	8	2
JW3372	feoB	ECK3396	b3409	P33650	fused ferrous iron transporter, protein B	4.7	67.9	5.7	76.6	84	7.1	84.4	6.3	10	230	773	33	32	34	22	12	30	27	53	41	23	74	59	60	99	57	29	38	29	9	12
JW3705	pstC	ECK3720	b3727	P0AGH8	phosphate transporter subunit -!- membrane component of ABC superfamily	17.2	41.2	1.4	65.9	88.2	3	34.1	7.9	6	138	319	5	13	6	11	1	9	4	17	14	8	38	31	23	39	40	18	20	14	7	1
JW3715	atpE	ECK3730	b3737	P68699	F0 sector of membrane-bound ATP synthase, subunit c	9.4	292.8	2.4	44.2	525.8	4.3	8.2	7.4	2	46	79	3	2	2	1	0	2	2	0	1	2	13	10	6	12	8	3	4	8	0	0
JW3716	atpB	ECK3731	b3738	P0AB98	F0 sector of membrane-bound ATP synthase, subunit a	1.9	130.3	3.9	76.3	144.1	4.4	30.3	7.6	5	112	271	8	8	4	10	7	12	7	17	12	6	17	17	23	45	25	15	20	11	7	0
JW3758	rfe	ECK3776	b3784	P0AC78	UDP-GlcNAc:undecaprenylphosphate GlcNAc-1-phosphate transferase	6.8	112.1	4.6	66.2	146.4	6	40.9	10.6	11	227	367	12	4	21	15	7	7	6	19	17	13	34	32	28	47	36	12	29	15	8	5
JW3789	corA	ECK3810	b3816	P0ABI4	magnesium/nickel/cobalt transporter	31.2	150.2	5.5	97.5	193.5	7.1	36.5	4.7	2	42	316	20	33	23	8	5	13	14	19	9	8	23	15	16	43	19	11	22	10	4	1
JW3886	fieF	ECK3907	b3915	P69380	zinc transporter	3.1	236.8	7.8	70	212.1	7	32.9	6.8	6	130	300	16	9	18	3	9	4	16	28	12	8	31	20	24	38	25	11	9	11	6	2
JW3944	secE	ECK3972	b3981	P0AG96	preprotein translocase membrane subunit	6.4	167.9	2.3	62.1	233.3	3.2	13.6	11.3	3	64	127	2	5	9	4	1	2	2	4	11	2	18	10	17	19	9	2	3	4	3	0
JW3993	malF	ECK4025	b4033	P02916	maltose transporter subunit -!- membrane component of ABC superfamily	2.7	242.7	13.8	65.7	238.8	13.6	57	8.8	8	176	514	21	15	16	23	1	24	22	24	39	23	44	46	31	68	31	21	34	16	12	3
JW4000	ubiA	ECK4032	b4040	P0AGK1	p-hydroxybenzoate octaprenyltransferase	1.1	224.6	7.3	76.5	272.9	8.9	32.5	9.6	7	152	290	10	7	11	11	4	10	8	11	12	11	35	19	26	45	18	10	15	11	13	3
JW4002	dgkA	ECK4034	b4042	P0ABN1	diacylglycerol kinase	9.6	183.5	2.4	72.5	257.6	3.4	13.2	7.8	2	46	122	4	6	6	3	2	4	1	8	5	2	18	8	14	12	15	0	3	4	5	2
JW4004	dinF	ECK4036	b4044	P28303	DNA-damage-inducible SOS response protein	1.3	107.1	5.3	96.5	104.7	5.2	49.6	10.3	13	286	459	12	8	26	5	8	12	14	21	26	10	63	37	37	91	28	12	17	14	13	5
JW4028	actP	ECK4060	b4067	P32705	acetate transporter	1.8	157.9	9.3	77.6	218.4	12.9	59.1	10	13	299	549	11	16	21	16	9	18	11	30	26	19	70	58	44	66	46	13	42	23	8	2
JW4073	basS	ECK4105	b4112	P30844	sensory histidine kinase in two-component regulatory system with BasR	14.5	189.2	7.8	89.2	240	9.8	41	6.5	2	43	363	19	25	29	8	12	12	23	25	19	6	29	17	25	54	24	10	11	10	3	2
JW4222	idnT	ECK4258	b4265	P39344	L-idonate and D-gluconate transporter	4.1	34.5	1.6	57	65.4	3	46	7.4	12	268	439	7	13	9	9	9	12	6	18	34	4	52	44	44	58	47	21	28	16	5	3
JW4248	fecD	ECK4278	b4288	P15029	KpLE2 phage-like element; iron-dicitrate transporter subunit -!- membrane component of ABC superfamily	2.4	160.5	5.5	74.5	211.6	7.2	34.1	10.6	7	158	318	9	3	16	5	9	4	4	17	14	4	40	24	28	67	18	20	9	14	9	4
JW4284	gntP	ECK4312	b4321	P0AC94	fructuronate transporter	0.5	216.9	10.2	67	214.4	10.1	47.1	8	13	283	447	13	7	5	14	8	16	8	24	23	7	53	39	48	60	50	20	20	24	7	1
JW4362	creC	ECK4391	b4399	P08401	sensory histidine kinase in two-component regulatory system with CreB or PhoB, regulator of the CreBC regulon	7.8	122.2	6.4	52	138.3	7.2	52.1	9.7	2	46	474	19	29	37	16	8	20	19	26	25	12	54	32	42	61	23	21	14	9	6	1
JW5112	ybjG	ECK0831	b0841	P75806	undecaprenyl pyrophosphate phosphatase	4.5	302.5	6.8	71.6	334.8	7.5	22.4	8.7	4	92	198	8	2	8	4	8	5	6	13	6	4	19	12	16	32	15	8	11	7	11	3
JW5261	ynfH	ECK1585	b1590	P76173	oxidoreductase, membrane subunit	2	179.9	5.5	79.3	225.9	6.9	30.5	9.8	8	176	284	4	4	12	3	6	7	8	16	11	4	31	32	28	42	24	9	15	11	11	6
JW5430	srlE	ECK2698	b2703	P56580	glucitol/sorbitol-specific enzyme IIB component of PTS	17.5	101.1	3.4	70.7	179.8	6	33.3	7.6	4	92	319	13	11	10	13	5	4	11	18	20	6	31	39	28	32	32	21	11	6	4	4
JW5435	ascF	ECK2710	b2715	P24241	fused cellobiose/arbutin/salicin-specific enzyme IIBC component of PTS	1.4	200.8	10.2	75.9	242.1	12.3	51	9.3	8	181	485	11	15	12	19	6	11	13	33	28	8	65	38	44	57	47	28	17	22	7	4
JW5609	trkD	ECK3741	b3747	P63183	potassium transporter	3.5	86.6	6	81.7	101.2	7	69.2	9.5	12	276	622	11	29	31	16	15	21	14	41	37	17	50	42	55	86	51	29	35	24	14	4
JW5690	gntT	ECK3402	b3415	P39835	gluconate transporter, high-affinity GNT I system	1.3	221.4	10.2	75	318.1	14.6	45.9	8.7	11	250	438	10	12	7	17	6	9	5	24	25	7	49	46	42	57	44	22	22	26	5	3
JW5734	dipZ	ECK4130	b4136	P36655	fused thiol:disulfide interchange protein	3.9	61.8	3.8	84.8	96.8	6	61.7	7.5	8	174	565	21	15	19	16	9	13	43	24	39	16	62	44	40	79	29	31	32	14	11	8

## Sheet: description
Table S2 Description
JW ID	Identifier of gene
Gene name	Identifier of gene
ECK number	Identifier of gene
b number	Identifier of gene
Swiss Prot ID	Identifier of gene
Gene product description	Description of the gene product Descriptions were obtained from GenoBase
minus Solubility / %	Solubility in the absence of liposomes
minus yield /nM	Synthetic yield in the absence of liposomes
minus yield / ug/ml	Synthetic yield in the absence of liposomes
plus Solubility / %	Solubility in the presence of liposomes
plus yield /nM	Synthetic yield in the presence of liposomes
plus yield / ug/ml	Synthetic yield in the presence of liposomes
MW / kDa	Molecular Weight calculated from amino acid sequences
pI	Isoelectric point calculated from amino acid sequences
Number of TM helix	Number of transmembrane helices predicted by TMHMM2.0 (see Method)
Total length of TM helix	Total length of TM helices
aa length	Number of total amino acid residues
Asp	Number of Asp residues
Glu	Number of Glu residues
Arg	Number of Arg residues
Lys	Number of Lys residues
His	Number of His residues
Asn	Number of Asn residues
Gln	Number of Gln residues
Ser	Number of Ser residues
Thr	Number of Thr residues
Tyr	Number of Tyr residues
Ala	Number of Ala residues
Gly	Number of Gly residues
Val	Number of Val residues
Leu	Number of Leu residues
Ile	Number of Ile residues
Pro	Number of Pro residues
Phe	Number of Phe residues
Met	Number of Met residues
Trp	Number of Trp residues
Cys	Number of Cys residues
