# Supplementary material for: Comprehensive study of liposome-assisted synthesis of membrane proteins using a reconstituted cell-free translation system
Source: Sci Rep. 2015 Dec 15;5:18025. doi: 10.1038/srep18025 (PMC4678891; doi:10.1038/srep18025)
Supplement: Supplementary Table S3 [file srep18025-s3.xls]

## Sheet: Table_S3
JW_ID	Experiment data	Predicted value
JW0066	70.7	67.5444
JW0087	86.9	85.2616
JW0108	73.1	72.9852
JW0306	77	76.6636
JW0359	5.2	36.6055
JW0418	100	98.5737
JW0423	86.2	87.7478
JW0581	80.9	82.7782
JW0582	72.3	76.1139
JW0604	76.5	93.9856
JW0611	57.7	61.8837
JW0712	67	58.2837
JW0747	83.5	74.4787
JW0795	65.6	75.4506
JW0826	73.3	73.5002
JW0841	58	56.7689
JW0845	60.3	63.7224
JW0846	73.9	79.9271
JW0863	57.7	65.1304
JW0879	67.5	75.3113
JW0887	77.3	71.6484
JW0954	15.4	26.2733
JW0960	65.7	70.352
JW1037	74.3	64.8709
JW1481	72.1	64.5568
JW1507	100	95.2772
JW1592	67.9	57.1458
JW1594	40.8	64.8797
JW1608	92.3	91.4971
JW1701	76.9	72.2362
JW1726	65.9	60.3905
JW1808	87.3	80.6452
JW1848	88.3	92.0286
JW1874	83.1	85.9131
JW1897	63.6	68.3569
JW1932	64.2	66.3043
JW2060	97.2	85.0697
JW2061	100	87.473
JW2062	100	91.154
JW2135	61.3	74.1567
JW2154	77.4	76.4198
JW2248	50.4	57.4016
JW2271	72.9	68.9072
JW2274	47.5	47.8009
JW2388	77	65.3189
JW2556	39.1	42.4879
JW2804	9.3	4.12745
JW2955	73.7	67.1028
JW2974	79.4	59.7967
JW3008	62	62.4648
JW3060	66.3	77.9299
JW3087	91.7	91.2164
JW3209	74.9	87.7055
JW3313	88.5	87.0365
JW3372	76.6	76.8801
JW3705	65.9	56.1998
JW3715	44.2	40.8197
JW3716	76.3	63.7862
JW3758	66.2	80.737
JW3886	70	77.1435
JW3944	62.1	62.0734
JW3993	65.7	74.6224
JW4000	76.5	81.8226
JW4002	72.5	72.5871
JW4004	96.5	82.4575
JW4028	77.6	78.3254
JW4073	89.2	86.1435
JW4222	57	69.9519
JW4248	74.5	75.0711
JW4284	67	77.5295
JW4362	52	50.3229
JW5112	71.6	74.7957
JW5261	79.3	65.4049
JW5430	70.7	62.0304
JW5435	75.9	64.9051
JW5609	81.7	80.0613
JW5690	75	75.1317
JW5734	84.8	68.3349

## Sheet: description
Table S3 Description
JW_ID	Identifier of gene
Experiment data	Experimentally quantified solubility in the presence of liposomes
Predicted value	Predicted solubility by regression model (see Figure 5)
